# Supplementary material for: Recombinant Production of Pseudomonas aeruginosa Rhamnolipids in P. putida KT2440 on Acetobacterium woodii Cultures Grown Chemo-Autotrophically with Carbon Dioxide and Hydrogen
Source: Microorganisms. 2024 Mar 6;12(3):529. doi: 10.3390/microorganisms12030529 (PMC10972445; doi:10.3390/microorganisms12030529)
Supplement: Supplementary file 1 [file microorganisms-12-00529-s001.zip]

Archive with 1 entries (1 files):
- microorganisms-2884150-supplementary.pdf
